# Supplementary material for: Genetic validation of PfFKBP35 as an antimalarial drug target
Source: eLife. 2023 Nov 7;12:RP86975. doi: 10.7554/eLife.86975 (PMC10629825; doi:10.7554/eLife.86975)
Supplement: Figure 1—figure supplement 1—source data 1. [file elife-86975-fig1-figsupp1-data1.zip]

Archive with 10 entries (10 files):
- Figure 1-figure supplement 1-source data/Figure 1-figure supplement 1-source data_panel B.Tif
- Figure 1-figure supplement 1-source data/Figure 1-figure supplement 1-source data_panel B_labelled.png
- Figure 1-figure supplement 1-source data/Figure 1-figure supplement 1-source data_panel C_a-GAPDH_R1.Tif
- Figure 1-figure supplement 1-source data/Figure 1-figure supplement 1-source data_panel C_a-GAPDH_R1_labelled.png
- Figure 1-figure supplement 1-source data/Figure 1-figure supplement 1-source data_panel C_a-GAPDH_R2.Tif
- Figure 1-figure supplement 1-source data/Figure 1-figure supplement 1-source data_panel C_a-GAPDH_R2_labelled.png
- Figure 1-figure supplement 1-source data/Figure 1-figure supplement 1-source data_panel C_a-GFP_R1.Tif
- Figure 1-figure supplement 1-source data/Figure 1-figure supplement 1-source data_panel C_a-GFP_R1_labelled.png
- Figure 1-figure supplement 1-source data/Figure 1-figure supplement 1-source data_panel C_a-GFP_R2.Tif
- Figure 1-figure supplement 1-source data/Figure 1-figure supplement 1-source data_panel C_a-GFP_R2_labelled.png
