# Supplementary material for: Genetic validation of PfFKBP35 as an antimalarial drug target
Source: eLife. 2023 Nov 7;12:RP86975. doi: 10.7554/eLife.86975 (PMC10629825; doi:10.7554/eLife.86975)
Supplement: Figure 1—figure supplement 2—source data 1. [file elife-86975-fig1-figsupp2-data1.zip]

Archive with 2 entries (2 files):
- Figure 1-figure supplement 2-source data/Figure 1-figure supplement 2-source data_panel B.Tif
- Figure 1-figure supplement 2-source data/Figure 1-figure supplement 2-source data_panel B_labelled.png
