# Supplementary material for: Genetic validation of PfFKBP35 as an antimalarial drug target
Source: eLife. 2023 Nov 7;12:RP86975. doi: 10.7554/eLife.86975 (PMC10629825; doi:10.7554/eLife.86975)
Supplement: Figure 2—source data 1. [file elife-86975-fig2-data1.zip]

Archive with 4 entries (4 files):
- Figure 2-source data/Figure 2-source data_a-gapdh.Tif
- Figure 2-source data/Figure 2-source data_a-gapdh_labelled.png
- Figure 2-source data/Figure 2-source data_a-puro.Tif
- Figure 2-source data/Figure 2-source data_a-puro_labelled.png
