# Supplementary material for: Genetic validation of PfFKBP35 as an antimalarial drug target
Source: eLife. 2023 Nov 7;12:RP86975. doi: 10.7554/eLife.86975 (PMC10629825; doi:10.7554/eLife.86975)
Supplement: Figure 2—figure supplement 1—source data 1. [file elife-86975-fig2-figsupp1-data1.zip]

Archive with 12 entries (12 files):
- Figure 2-figure supplement1-source data/Figure 2-figure supplement1-source data_a-gapdh_R1.Tif
- Figure 2-figure supplement1-source data/Figure 2-figure supplement1-source data_a-gapdh_R1_labelled.png
- Figure 2-figure supplement1-source data/Figure 2-figure supplement1-source data_a-gapdh_R2.Tif
- Figure 2-figure supplement1-source data/Figure 2-figure supplement1-source data_a-gapdh_R2_labelled.png
- Figure 2-figure supplement1-source data/Figure 2-figure supplement1-source data_a-gapdh_R3+cont.Tif
- Figure 2-figure supplement1-source data/Figure 2-figure supplement1-source data_a-gapdh_R3+cont_labelled.png
- Figure 2-figure supplement1-source data/Figure 2-figure supplement1-source data_a-puro_R1.Tif
- Figure 2-figure supplement1-source data/Figure 2-figure supplement1-source data_a-puro_R1_labelled.png
- Figure 2-figure supplement1-source data/Figure 2-figure supplement1-source data_a-puro_R2.Tif
- Figure 2-figure supplement1-source data/Figure 2-figure supplement1-source data_a-puro_R2_labelled.png
- Figure 2-figure supplement1-source data/Figure 2-figure supplement1-source data_a-puro_R3+cont.Tif
- Figure 2-figure supplement1-source data/Figure 2-figure supplement1-source data_a-puro_R3+cont_labelled.png
