# Supplementary material for: Genetic validation of PfFKBP35 as an antimalarial drug target
Source: eLife. 2023 Nov 7;12:RP86975. doi: 10.7554/eLife.86975 (PMC10629825; doi:10.7554/eLife.86975)
Supplement: Figure 4—figure supplement 3—source data 1. [file elife-86975-fig4-figsupp3-data1.zip]

Archive with 6 entries (6 files):
- Figure 4-figure supplement 3-source data/Figure 4-figure supplement 3-source data_panel B.Tif
- Figure 4-figure supplement 3-source data/Figure 4-figure supplement 3-source data_panel B_labelled.png
- Figure 4-figure supplement 3-source data/Figure 4-figure supplement 3-source data_panel C_a-gapdh_iOE.Tif
- Figure 4-figure supplement 3-source data/Figure 4-figure supplement 3-source data_panel C_a-gapdh_iOE_labelled.png
- Figure 4-figure supplement 3-source data/Figure 4-figure supplement 3-source data_panel C_a-GFP_iOE.Tif
- Figure 4-figure supplement 3-source data/Figure 4-figure supplement 3-source data_panel C_a-GFP_iOE_labelled.png
